# Supplementary material for: Characterization of Secondary Health Conditions Among United States Service Members with Combat-Related Lower Extremity Limb Salvage
Source: J Clin Med. 2025 May 15;14(10):3472. doi: 10.3390/jcm14103472 (PMC12112558; doi:10.3390/jcm14103472)
Supplement: Supplementary file 1 [file jcm-14-03472-s001.zip]

Archive with 1 entries (1 files):
- jcm-3590318-supplementary.pdf
